# Supplementary material for: VPS33B interacts with NESG1 to modulate EGFR/PI3K/AKT/c-Myc/P53/miR-133a-3p signaling and induce 5-fluorouracil sensitivity in nasopharyngeal carcinoma
Source: Cell Death Dis. 2019 Apr 3;10(4):305. doi: 10.1038/s41419-019-1457-9 (PMC6447525; doi:10.1038/s41419-019-1457-9)
Supplement: Supplementary file 7 — Supplementary Table 3 [file 41419_2019_1457_MOESM7_ESM.xls]

## Sheet: Sheet1
Brand name	Cat:	Antibody name	Dilution
Proteintech Group	12195-1-AP	VPS33B antibody	WB: 1:1000，IHC: 1:200
Proteintech Group	18986-1-AP	EGFR Antibody	WB: 1:1000
Proteintech Group	60225-1-IG	PI3K p85(alpha) Antibody	WB: 1:1000
Cell Signaling Technology	4292	PI3 Kinase p85 Antibody	WB: 1:1000
Signalway Antibody	11508-2	PI3 Kinase p85/p55 (phospho-Tyr467/199)Antibody	WB: 1:500
Cell Signaling Technology	4691	Akt(pan)(C67E7)Rabbit mAb	WB: 1:1000
Cell Signaling Technology	4060	Phospho-Akt(D9E)XP Rabbit mAb	WB: 1:1000
Proteintech Group	60186-1-IG	Cyclin D1 antibody	WB: 1:2000
Proteintech Group	55004-1-AP	Cyclin B1 Antibody	WB: 1:1000
Proteintech Group	51151-1-AP	JNK Antibody	WB: 1:1000
Proteintech Group	10828-1-AP	c-Myc antibody	WB: 1:1000
abcam	ab32072	Anti-c-Myc antibody [Y69]	WB: 1:1000
Cell Signaling Technology	3136	CDK6 (DCS83) Mouse mAb	WB: 1:1000
Proteintech Group	12171-1-AP	E2F1 Antibody	WB: 1:1000
Proteintech Group	10442-1-AP	P53 Antibody	WB: 1:1000
Proteintech Group	10205-2-AP	PCNA Antibody	IHC: 1:200
Proteintech Group	Ag15257	NESG1 Antibody	WB: 1:1000
Proteintech Group	66006-1-Ig	HA-Tag Antibody	WB: 1:1000
Proteintech Group	60003-2-Ig	MYC Tag Antibody	WB: 1:1000
CWBio	CW0264	β-actin Antibody	WB: 1:1000
CWBio	CW0100	GAPDH Antibody	WB: 1:1000
